# Supplementary material for: Effects of Cadmium Stress on Root Exudates and Soil Rhizosphere Microorganisms of Rice (Oryza sativa L.) and Its Ecological Regulatory Mechanisms
Source: Plants (Basel). 2025 Jun 1;14(11):1695. doi: 10.3390/plants14111695 (PMC12157188; doi:10.3390/plants14111695)
Supplement: Supplementary file 1 [file plants-14-01695-s001.zip]

Archive with 1 entries (1 files):
- plants-3638156-supplementary.pdf
